# Supplementary material for: Comparative Analysis of PGRP Family in Polymorphic Worker Castes of Solenopsis invicta
Source: Int J Mol Sci. 2024 Nov 15;25(22):12289. doi: 10.3390/ijms252212289 (PMC11594682; doi:10.3390/ijms252212289)
Supplement: Supplementary file 1 [file ijms-25-12289-s001.zip]

Archive with 1 entries (1 files):
- ijms-3296925-supplementary.pdf
